# Supplementary material for: Association of abnormal pulmonary vasculature on CT scan for COVID-19 infection with decreased diffusion capacity in follow up: A retrospective cohort study
Source: PLoS One. 2021 Oct 15;16(10):e0257892. doi: 10.1371/journal.pone.0257892 (PMC8519442; doi:10.1371/journal.pone.0257892)
Supplement: S1 Data — (XLSX) [file pone.0257892.s001.xlsx]

## Sheet: Covid Fluidda 12.1.20 without C
Sex	Age	BMIUnderweightlt18.5·Normal18.524.9·Overweight25.029.9·Obese	Race1AA2hispanic3caucasian4Asian5notknownNONhispanic	Smoker0nosmoker1ActivesmokerFormersmokergt10Pkyr	HTN1yes2No	DM1yes2No	CKD1yes2No	CAD1yes2No	CHF1yes2No	NewPE1yes2No	NewDVT1yes2No	VAP1yes2No	ESRDONHD1yes2No	Malignancy1yes2no	COPD1yes2no	Asthma1yes2no	PriorPFTs	PriorCTChestpreCOVIDyesorno	Priorhistoryoflungdiseaseyesorno	Ifyeswhattypeoflungdisease	DocumentedoxygenrequirementpreCOVID	PFTsFEV1	PFTsFEV1≥80	PFTsFVC	PFTsFVC≥80	PFTsFVCFEV1≥70	PFTsTLC	PFTsTLC≥80	PFTsDLCO	PFTsDLCO≥80	PFTsMEP	PFTsMIP	LOS	HoursICU	InitialoxygenrequirementRespsupport1NC2HFNT3Mechvent4RA5NIMVBiPA	Firsto2FlowRate	Peakoxygenrequirementduringadmission1NC2HFNC3mechanicalvent4RA5N	PeakOxygenrequirementL	PeakOxygenrequirement	COVIDtestconfirmedattimeofCT	FeverSymptomsattimeofCT1to5	CoughsymptomsattimeofCT1to5	NeedforoxygenattimeofCT≤2LO2minorgt2LO2min	≤2Lminorgt2Lmin	NeedforinvasiveventilationafterCTanytimeYesorNo	AdmitIL1NORMAL0.5to12pgml	AdmitIL6NORMAL0.5to5pgmL	AdmitIL10NORMAL4.89.8pgml	AdmitcardiacBNPNORMALlt1000.5to5pgMl
male	81	28.31	2	2	1	1	1	1	2	2	2	2	2	2	2	2	no	no	no		none												5	0	4	0	4	0		Yes	3	1	≤2L O2/min	≤2L O2/min	No		26.89		131
female	59	35.43	1	0	1	2	2	2	2	2	2	2	2	2	2	1	no	no	yes	asthma	none												3	0	4	Nasal Cannula 2 lpm 93%	4	0		No	4	2	≤2L O2/min	≤2L O2/min	No		15.78
male	69	30.41	2	0	1	1	2	2	2	2	2	2	2	2	2	2	no	yes	no		none												6	38	4	0	1	2		Yes	4	5	≤2L O2/min	≤2L O2/min	No
male	32	33.9	1	0	2	2	2	2	2	2	2	2	2	2	2	2	no	no	no		none												14	156	1	0	1	2		No	4	2	≤2L O2/min	>2L O2/min	No		13.28	18.9
male	56	33	1	1	1	2	2	2	2	2	2	2	2	2	2	2	no	no	no		none												8	0	1	Nasal Cannula 4 lpm 92%	4	0		No	2	1	≤2L O2/min	≤2L O2/min	No		21.11
male	83	24.51	2	2	1	2	2	2	1	2	2	2	2	2	1	2	no	no	yes	COPD	none												6	66	1	Nasal Cannula 4 lpm 92%	1	2									8.3		1150
male	75	31.01	3	2	2	1	1	1	1	2	2	2	2	2	2	2	no	no	no		none												2	0	4	Nasal Cannula 2 lpm 93%	4	0
female	46	41.6	1	0	2	2	2	2	2	2	2	2	2	2	2	2	no	no	unknown	sickle cell disease	none												2	0	4	Nasal Cannula 2 lpm 88%	4	0
female	78	43.07	1	0	1	2	2	2	1	2	2	2	2	2	2	2	no	no	yes	OSA on CPAP, PE s/p EKOS	none												5	0	1	Nasal Cannula 2 lpm 93%	1	2											55
male	70	32.89	1	1	1	1	2	2	2	2	2	2	2	2	2	2	no	no	yes	asthma	none												2	0	4	Nasal Cannula 2 lpm 93%	1	2
male	56	23.63	1	0	2	2	2	2	2	2	2	2	2	2	2	2	no	no	no		none												2	0	4	0	4	0
female	57	32.61	1	0	2	2	2	2	2	2	2	2	2	2	2	2	no	no	no		none												14	0	4	0	4	0
male	46	33.45	2	0	1	2	2	2	2	2	2	2	2	2	2	2	no	no	unknown	allergic rhinitis	none												3	0	4	Nasal Cannula 2 lpm 93%	4	0
male	60	28.48	1	2	1	1	2	2	1	2	2	2	2	2	2	2	yes	no	yes	OSA on CPAP	none	2.96	76	4.22	86	70							5	0	4	Nasal Cannula 2 lpm 92%	4	0
male	70	38.25	1	2	1	1	2	2	2	2	2	2	2	2	2	2	no	no	no		none												3	0	2	0	4	0
female	45	36.31	2	0	2	2	2	2	2	2	2	2	2	2	2	1	no	no	yes	asthma	none												1	0	4	Nasal Cannula 2 lpm 93%	4	0
female	49	40.24	1	0	1	1	2	2	2	2	2	2	2	2	2	2	no	no	no		none												3	0	4	Nasal Cannula 2 lpm 93%	4	0
female	51	22.76	2	0	1	2	2	2	2	2	2	2	2	2	2	2	no	no	no		none												4	0	2	Nasal Cannula 2 lpm 93%	4	0									6.48	11
male	70	32.71	2	0	1	2	2	2	2	2	2	2	2	2	2	2	no	no	no		none												0	0	1	Nasal Cannula	2	35	100								11.32	9.8	13
female	45	47.83	1	0	1	1	2	2	2	2	2	2	2	2	2	2	no	yes	no		none												2	0	4	Nasal Cannula 2 lpm 92%	4	0									63.68	3.8
male	44	26	5	0	2	2	2	2	2	2	2	2	2	2	2	2	no	no	no		none														4	0	4	0											202
male	58	45.23	1	1	1	1	2	1	1	2	2	2	2	2	2	2	no	no	no		none												8	0	1	Nasal Cannula 2 lpm 92%	1	6									18.14		5
female	49	38.83	1	0	1	1	1	2	1	1	2	2	1	2	2	2	no	yes	no		none												29	182	1	Nasal Cannula 2 lpm 94%	3		100								47.83
female	66	33.38	2	2	1	1	2	2	2	2	2	2	2	2	2	1	no	no	yes	asthma	none												7	72	1	Nasal Cannula 2 lpm 93%	2	25	60								8.35
female	54	32.93	2	0	1	2	2	2	2	2	2	2	2	2	2	2	no	no	no		none												2	0	4	Nasal Cannula	4	0											2
female	53	30.02	5	0	1	1	2	2	2	2	2	2	2	2	2	2	no	no	no		none												3		4	0	4	0											12
female	43	24.14	2	0	2	2	2	2	2	2	2	2	2	2	2	2	no	no	no		none												9	144	4	0	1	2									44.28	9
male	53	36.6	3	0	2	1	2	2	2	2	2	2	2	2	2	2	no	no	no		none												5		2	Nasal Cannula 3lpm	2	30	50								23.52
female	65	35.8	1	2	1	1	1	1	1	2	2	2	2	2	1	2	no	yes	no		none												9		4	0	4	0
female	77	32.43	1	2	1	1	2	2	1	1	1	2	2	2	2	2	no	yes	yes	asthma	none												4	68	1	Nasal Cannula 6 lpm 93%	1	5									7.15	0.5	26
male	56	29.05	2	0	1	2	2	2	2	2	2	2	2	2	2	2	no	no	no		none												17	227	1	Nasal Cannula 2 lpm 92%	3		60								32.77	28.4
female	39	25.02	3	1	2	2	2	2	2	2	2	2	2	2	2	1	no	no	yes	asthma	none												2	0	4	Nasal Cannula 2 lpm 93%	4	0									9.03	1.6	6
female	69	42.57	5	0	1	2	2	2	2	2	2	2	2	2	2	1	no	no	yes	asthma	none												7	0	4	0	1	4		yes	4	5	≤2L O2/min	≤2L O2/min	no		11.23	10.5	0
female	59	30.7	4	0	1	1	1	2	2	2	2	2	2	2	2	2	yes	no	no		none												6		4	0	4	0		no	4	3	> 2L O2/min	> 2L O2/min	no				55
male	65	42.4	1	2	1	1	2	2	2	2	2	2	2	2	2	2	no	no	no		none												6		4	0	1	2									44.28
male	43	35.15	2	0	1	2	2	2	2	2	2	2	2	2	2	2	no	no	no		none												13	171	4	Nasal Cannula 2 lpm 93%	2	50	0.85	no	2	2	≤2L O2/min	≤2L O2/min	no		5.46	3.8
male	66	29	5	2	1	2	2	2	2	2	2	2	2	2	2	2	No	no	no		none												48		1	6	2	35	100										73
female	52	43.27	2	0	2	1	2	2	2	2	2	2	2	2	2	2	No	yes	no		none												4	0	4	0	4	0		no	3	4	>2L O2/min	>2L O2/min	no
female	79	26	5	0	1	2	2	2	2	2	2	2	2	2	2	2	No	no	no		none												6		4	0	4	0										3.8	6
male	46	29.65	2	0	1	2	2	2	2	2	2	2	2	2	2	2	No	no	no		none												8	0	4	0	4	0
female	59	37.5	5	2	2	2	2	2	2	2	2	2	2	2	1	2	Yes	yes	yes	asthma, OSA on CPAP, seasonal allergies	none	2.19	99	2.57	91	85	4.63	105	18.6	83			5		4	0	4	0									46.23	4.1	8
female	77	33.01	1	0	1	2	2	2	1	2	2	2	2	2	2	1	no	yes	yes	asthma	none												4	0	4	0	4	0											43
male	58	40.61	1	0	1	2	2	2	2	2	2	2	2	2	2	2	No	no	no		none												5	0	1	Nasal Cannula 2 lpm 93%	1	3									137.69	0.5	1
female	34	53.91	1	0	2	2	2	1	2	2	2	2	2	2	1	2	No	yes	yes	asthma	none												6	0	2	Nasal Cannula 2 lpm 93%	1	2
male	52	27.46	2	2	2	2	2	2	2	2	2	2	2	2	2	2	No	no	no		none												1	0	4	Nasal Cannula 2 lpm 93%	4	0									1.69	1.6	8
male	46	29.53	2	2	1	1	2	2	2	2	2	2	2	2	2	1	No	yes	yes	asthma	none												4	0	4	0	4	0											202
[truncated: 278 more columns]
